# Supplementary material for: Implication of N-Methyl-d-Aspartate Receptor in Homocysteine-Induced Age-Related Macular Degeneration
Source: Int J Mol Sci. 2021 Aug 28;22(17):9356. doi: 10.3390/ijms22179356 (PMC8431693; doi:10.3390/ijms22179356)
Supplement: Supplementary file 1 [file ijms-22-09356-s001.zip]

Archive with 1 entries (1 files):
- ijms-1340927-supplementary.pptx
